# Supplementary material for: sRNA Profiler: A User-Focused Interface for Small RNA Mapping and Profiling
Source: Cells. 2021 Jul 13;10(7):1771. doi: 10.3390/cells10071771 (PMC8303536; doi:10.3390/cells10071771)
Supplement: Supplementary file 1 [file cells-10-01771-s001.zip]

Archive with 1 entries (1 files):
- cells-1269231-supplementary.pdf
